# Supplementary material for: Structure and Phylogenetic Relationships of Scolopacidae Mitogenomes (Charadriiformes: Scolopacidae)
Source: Curr Issues Mol Biol. 2024 Jun 19;46(6):6186–98. doi: 10.3390/cimb46060369 (PMC11202466; doi:10.3390/cimb46060369)
Supplement: Supplementary file 1 [file cimb-46-00369-s001.zip]

Archive with 1 entries (1 files):
- cimb-3029309-supplementary.pdf
